# Supplementary material for: Empirical Study of User Preferences Based on Rating Data of Movies
Source: PLoS One. 2016 Jan 6;11(1):e0146541. doi: 10.1371/journal.pone.0146541 (PMC4703247; doi:10.1371/journal.pone.0146541)
Supplement: S4 File — (ZIP) [file pone.0146541.s004.zip]

Archive with 1 entries (1 files):
- u.data.ratingDistr.array.h5
