# Supplementary material for: Empirical Study of User Preferences Based on Rating Data of Movies
Source: PLoS One. 2016 Jan 6;11(1):e0146541. doi: 10.1371/journal.pone.0146541 (PMC4703247; doi:10.1371/journal.pone.0146541)
Supplement: S9 File — (ZIP) [file pone.0146541.s009.zip]

Archive with 3 entries (2 files):
- RMSE-avg.txt
- __MACOSX/
- __MACOSX/._RMSE-avg.txt
