# Supplementary material for: Empirical Study of User Preferences Based on Rating Data of Movies
Source: PLoS One. 2016 Jan 6;11(1):e0146541. doi: 10.1371/journal.pone.0146541 (PMC4703247; doi:10.1371/journal.pone.0146541)
Supplement: S9 File — (ZIP) [file pone.0146541.s009.zip › RMSE-avg.txt]

η=1,   k	ua	ub	u1	u2	u3	u4	u5	ux
1	1.16009	1.17498609	1.154539364	1.158057233	1.143800636	1.140572892	1.148994336	1.154434364
2	0.988997	0.99578555	0.997230585	0.991884269	0.973787677	0.974449604	0.985932612	0.986866757
3	0.913988	0.913387282	0.938596376	0.935223216	0.906290279	0.912748263	0.924730432	0.920709121
4	0.863617	0.855619683	0.878070076	0.901226975	0.885416988	0.878731067	0.884079565	0.878108765
5	0.844695	0.852273763	0.873667615	0.879134026	0.877114207	0.862425349	0.865849522	0.865022783
6	0.823018	0.829803412	0.882365778	0.870429849	0.85094654	0.841610649	0.861877736	0.851435995
7	0.808787	0.81580952	0.914510652	0.858026583	0.801828637	0.840173162	0.838860194	0.839713678
8	0.780974	0.79205114	0.846178699	0.808957571	0.813500061	0.830514206	0.848339931	0.817216515
9	0.765106	0.772100763	0.857590772	0.835350835	0.796283432	0.844293547	0.822960436	0.813383684
10	0.774402	0.760032572	0.840542225	0.856204054	0.791138197	0.838753344	0.813033792	0.810586598
11	0.791605	0.744840302	0.866600428	0.831087867	0.792887092	0.859773543	0.813305351	0.814299941


k=7,  η	ua	ub	u1	u2	u3	u4	u5	ux
1	0.808787	0.81580952	0.914510652	0.858026583	0.801828637	0.840173162	0.838860194	0.839713678
2	0.817044	0.851642148	0.893643729	0.84482827	0.832027266	0.835409334	0.831914854	0.843787086
3	0.830595	0.857452875	0.876849688	0.853854703	0.841452913	0.84472529	0.844963549	0.84998486
4	0.859439	0.875376671	0.869779613	0.863510282	0.843112671	0.851570395	0.852067024	0.859265094
5	0.864653	0.890412861	0.85882296	0.879840512	0.849745731	0.849939269	0.859820519	0.864747836
6	0.863198	0.892605847	0.855985361	0.87962751	0.858468801	0.847533326	0.873760865	0.867311387
7	0.869023	0.899965867	0.865984046	0.886346571	0.863493836	0.846177397	0.88810912	0.87415712
8	0.87805	0.900776444	0.870757853	0.887681026	0.863916001	0.854424824	0.889324077	0.877847175
9	0.890487	0.909130988	0.871875336	0.88819943	0.871185998	0.863402063	0.89010535	0.883483738
